# Supplementary material for: Integrating AI in Lipedema Management: Assessing the Efficacy of GPT-4 as a Consultation Assistant
Source: Life (Basel). 2024 May 20;14(5):646. doi: 10.3390/life14050646 (PMC11122530; doi:10.3390/life14050646)
Supplement: Supplementary file 1 [file life-14-00646-s001.zip]

Archive with 1 entries (1 files):
- life-2990330-supplementary.xlsx
