# Supplementary material for: Integrating AI in Lipedema Management: Assessing the Efficacy of GPT-4 as a Consultation Assistant
Source: Life (Basel). 2024 May 20;14(5):646. doi: 10.3390/life14050646 (PMC11122530; doi:10.3390/life14050646)
Supplement: Supplementary file 1 [file life-14-00646-s001.zip › life-2990330-supplementary.xlsx]

## Sheet: Tabelle1
Case	Answer	Criterion 1	Criterion 2	Criterion 3	Criterion 4	Criterion 5	Criterion 6	Final Score	Summed Score
1	https://chat.openai.com/share/69bf74ec-f6df-4c42-99ae-46c9eb9643a0	5	4.33333	4.33333	4.33333	4.66667	5	4.61111	27.6667
2	https://chat.openai.com/share/5efef204-e7a5-4ad3-aa3e-74906623ea1e	4.66667	4.66667	4.33333	3.33333	4.66667	5	4.44444	26.6667
3	https://chat.openai.com/share/159ce536-031a-4b13-b792-32e9c2fbc0c8	5	4.33333	3.66667	4.33333	4.33333	4	4.27778	25.6667
4	https://chat.openai.com/share/47c96bb8-4e2c-40d3-be58-aa0a1706f015	4.33333	2.33333	2	3.33333	3.66667	3.66667	3.22222	19.3333
5	https://chat.openai.com/share/260ec7c9-176e-49a1-b31f-588f18725709	5	4.33333	4.33333	4.33333	4.66667	4	4.44444	26.6667
6	https://chat.openai.com/share/9934da0d-443e-441b-a567-f8795522082e	4.66667	4	4.33333	4.33333	4.66667	4.66667	4.44444	26.6667
		4.77778	4	3.83333	4	4.44444	4.38889	4.24074	25.4444
